# Supplementary material for: Effects of 5-Methyl-2′-Deoxycytidine in G-Quadruplex Forming Aptamers d(G3C)4 and d[GCG2(CG3)3C]: Investigating the Key Role of the Loops
Source: Biomolecules. 2025 May 23;15(6):753. doi: 10.3390/biom15060753 (PMC12190944; doi:10.3390/biom15060753)
Supplement: Supplementary file 1 [file biomolecules-15-00753-s001.zip]

Archive with 1 entries (1 files):
- biomolecules-3577556-supplementary.docx
